# Supplementary material for: The Role of the N-Terminal Domain of Thrombomodulin and the Potential of Recombinant Human Thrombomodulin as a Therapeutic Intervention for Shiga Toxin-Induced Hemolytic-Uremic Syndrome
Source: Toxins (Basel). 2024 Sep 20;16(9):409. doi: 10.3390/toxins16090409 (PMC11435709; doi:10.3390/toxins16090409)
Supplement: Supplementary file 1 [file toxins-16-00409-s001.zip]

Archive with 1 entries (1 files):
- toxins-3195376-supplementary.pdf
